# Supplementary material for: Parametric and Nonparametric Population Pharmacokinetic Models to Assess Probability of Target Attainment of Imipenem Concentrations in Critically Ill Patients
Source: Pharmaceutics. 2021 Dec 16;13(12):2170. doi: 10.3390/pharmaceutics13122170 (PMC8709176; doi:10.3390/pharmaceutics13122170)
Supplement: Supplementary file 1 [file pharmaceutics-13-02170-s001.zip]

Archive with 1 entries (1 files):
- pharmaceutics-1478535-supplementary.pdf
